# Supplementary material for: Divergent rhodium-catalyzed electrochemical vinylic C–H annulation of acrylamides with alkynes
Source: Nat Commun. 2021 Feb 10;12:930. doi: 10.1038/s41467-021-21190-8 (PMC7876044; doi:10.1038/s41467-021-21190-8)
Supplement: Supplementary file 4 — Supplementary Data 1. [file 41467_2021_21190_MOESM4_ESM.zip]

Archive with 1 entries (1 files):
- 280688_2_data_set_5228410_qmq2gz.docx
